# Supplementary material for: H19 Sperm Methylation in Male Infertility: A Systematic Review and Meta-Analysis
Source: Int J Mol Sci. 2023 Apr 13;24(8):7224. doi: 10.3390/ijms24087224 (PMC10139270; doi:10.3390/ijms24087224)
Supplement: Supplementary file 1 [file ijms-24-07224-s001.zip]

Archive with 1 entries (1 files):
- ijms-2320467-supplementary.pdf
